# Supplementary material for: Prostate specific antigen (PSA) kinetic as a prognostic factor in metastatic prostate cancer receiving androgen deprivation therapy: systematic review and meta-analysis
Source: F1000Res. 2018 Feb 28;7:246. [Version 1] doi: 10.12688/f1000research.14026.1 (PMC5964636; doi:10.12688/f1000research.14026.1)
Supplement: Dataset 1. Quality assessment (based on NOS), hazard ratio, and standard error of studies included in initial PSA parameter — http://dx.doi.org/10.5256/f1000research.14026.d195553 For quality assessment a maximum 7 stars could be scored; 6 or 7 stars considered as high quality study, 4 – 5 stars corresponded with intermediate quality, and 0 – 3 stars showed low quality. [file f1000research-7-15244-s0000.tgz]

Archive with 1 entries (1 files):
- 17efd288-67b8-40fc-b1e3-4f54bb989a8b_Raw_data_initial_PSA.xlsx
