# Supplementary material for: Prostate specific antigen (PSA) kinetic as a prognostic factor in metastatic prostate cancer receiving androgen deprivation therapy: systematic review and meta-analysis
Source: F1000Res. 2018 Feb 28;7:246. [Version 1] doi: 10.12688/f1000research.14026.1 (PMC5964636; doi:10.12688/f1000research.14026.1)
Supplement: Dataset 1. Quality assessment (based on NOS), hazard ratio, and standard error of studies included in initial PSA parameter — http://dx.doi.org/10.5256/f1000research.14026.d195553 For quality assessment a maximum 7 stars could be scored; 6 or 7 stars considered as high quality study, 4 – 5 stars corresponded with intermediate quality, and 0 – 3 stars showed low quality. [file f1000research-7-15244-s0000.tgz › 17efd288-67b8-40fc-b1e3-4f54bb989a8b_Raw_data_initial_PSA.xlsx]

## Sheet: Sheet1
Study Year	Risk of Bias Assesment			log(Hazard Ratio)	SE	Weight	95% CI
	Selection	Comparability	Outcome
Hong 2012	****	**	***	-0.8097	0.4177	0.18	0.44 [0.20, 1.01]
Sasaki 2011	****	**	**	-0.3147	0.4208	0.179	0.73 [0.32, 1.67]
Kimura 2014	****	**	***	-0.007	0.1468	0.308	0.99 [0.74, 1.32]
Kadono 2015	****	**	***	0.5128	0.0756	0.333	1.67 [1.44, 1.94]
Kwak 2002	****	**	***	0.2151	0.5647	0.035	1.24 [0.41, 3.75]
Hong 2012	****	**	***	0.1923	0.3047	0.12	1.21 [0.67, 2.20]
Teoh 2017	****	**	***	0.1484	0.1468	0.516	1.16 [0.87, 1.55]
Tomioka 2014	****	**	***	-0.0101	0.1835	0.33	0.99 [0.69, 1.42]
