# Supplementary material for: Prostate specific antigen (PSA) kinetic as a prognostic factor in metastatic prostate cancer receiving androgen deprivation therapy: systematic review and meta-analysis
Source: F1000Res. 2018 Feb 28;7:246. [Version 1] doi: 10.12688/f1000research.14026.1 (PMC5964636; doi:10.12688/f1000research.14026.1)
Supplement: Dataset 2. Quality assessment (based on NOS), hazard ratio, and standard error of studies included in PSA nadir parameter — http://dx.doi.org/10.5256/f1000research.14026.d195573 For quality assessment a maximum 7 stars could be scored; 6 or 7 stars considered as high quality study, 4 – 5 stars corresponded with intermediate quality, and 0 – 3 stars showed low quality. [file f1000research-7-15244-s0001.tgz › 9663f69c-3f6d-4439-9956-8c15380c8fd1_Raw_data_psa_nadir.xlsx]

## Sheet: Sheet1
Study Year	Risk of Bias Assesment			log(Hazard Ratio)	SE	Weight	95% CI
	Selection	Comparability	Outcome
Teoh 2017	****	**	***	0.6729	0.1609	0.194	1.96 [1.43, 2.69]
Tomioka 2014	****	**	***	0.8416	0.2801	0.168	2.32 [1.34, 4.02]
Hong 2012	****	**	***	1.222	0.3649	0.147	3.39 [1.66, 6.94]
Sasaki 2011	****	**	**	1.3164	0.4513	0.126	3.73 [1.54, 9.03]
Choueiri 2009	****	*	***	1.3481	0.3044	0.162	3.85 [2.12, 6.99]
Hussain 2006	****	**	***	1.7716	0.1078	0.203	5.88 [4.76, 7.26]
Teoh 2017	****	**	***	0.4886	0.1563	0.421	1.63 [1.20, 2.21]
Kwak 2002	****	**	***	0.7467	0.4125	0.06	2.11 [0.94, 4.74]
Tomioka 2014	****	**	***	1.0275	0.1747	0.337	2.79 [1.98, 3.93]
Sasaki 2011	****	**	**	1.0473	0.5046	0.04	2.85 [1.06, 7.66]
Hong 2012	****	**	***	1.1059	0.2698	0.141	3.02 [1.78, 5.13]
