# Supplementary material for: Prostate specific antigen (PSA) kinetic as a prognostic factor in metastatic prostate cancer receiving androgen deprivation therapy: systematic review and meta-analysis
Source: F1000Res. 2018 Feb 28;7:246. [Version 1] doi: 10.12688/f1000research.14026.1 (PMC5964636; doi:10.12688/f1000research.14026.1)
Supplement: Dataset 3. Quality assessment (based on NOS), hazard ratio, and standard error of studies included in time to nadir parameter — http://dx.doi.org/10.5256/f1000research.14026.d195577 For quality assessment a maximum 7 stars could be scored; 6 or 7 stars considered as high quality study, 4 – 5 stars corresponded with intermediate quality, and 0 – 3 stars showed low quality. [file f1000research-7-15244-s0002.tgz › a2f130f0-c7a6-47a6-b722-6b5793abbe5f_Raw_data_TTN.xlsx]

## Sheet: Sheet1
Study Year	Risk of Bias Assesment			log(Hazard Ratio)	SE	Weight	95% CI
	Selection	Comparability	Outcome
Tomioka 2014	****	**	***	0.392	0.3216	0.147	1.48 [0.79, 2.78]
Teoh 2017	****	**	***	0.4253	0.1637	0.566	1.53 [1.11, 2.11]
Choueiri 2009	****	*	***	0.7324	0.3113	0.157	2.08 [1.13, 3.83]
Hong 2012	****	**	***	1.3507	0.3409	0.131	3.86 [1.98, 7.53]
Teoh 2017	****	**	***	0.3221	0.1593	0.365	1.38 [1.01, 1.89]
Tomioka 2014	****	**	***	0.9337	0.2788	0.318	2.54 [1.47, 4.39]
Hong 2012	****	**	***	1.4665	0.2799	0.317	4.33 [2.50, 7.50]
