# Supplementary material for: Prostate specific antigen (PSA) kinetic as a prognostic factor in metastatic prostate cancer receiving androgen deprivation therapy: systematic review and meta-analysis
Source: F1000Res. 2018 Feb 28;7:246. [Version 1] doi: 10.12688/f1000research.14026.1 (PMC5964636; doi:10.12688/f1000research.14026.1)
Supplement: Supplementary file 4 [file f1000research-7-15244-s0003.tgz]

Archive with 1 entries (1 files):
- eff3ee4e-d1d6-43fc-b556-1cfaf7274684.doc
